# Supplementary material for: SynTReN: a generator of synthetic gene expression data for design and analysis of structure learning algorithms
Source: BMC Bioinformatics. 2006 Jan 26;7:43. doi: 10.1186/1471-2105-7-43 (PMC1373604; doi:10.1186/1471-2105-7-43)
Supplement: Additional File 3 — Software implementation of network generator (Java). [file 1471-2105-7-43-S3.zip]

Archive with 18 entries (13 files):
- SyNTReN/data/
- SyNTReN/data/results/
- SyNTReN/data/sourceNetworks/
- SyNTReN/data/sourceNetworks/EColi_full.sif
- SyNTReN/data/sourceNetworks/EColi_full_HongWu_Ma_NAR2004.sif
- SyNTReN/data/sourceNetworks/Yeast_full.sif
- SyNTReN/data/sourceNetworks/Yeast_full_nn.sif
- SyNTReN/lib/
- SyNTReN/lib/COLT-LICENSE-AGREEMENT.TXT
- SyNTReN/lib/colt.jar
- SyNTReN/lib/XERCES-LICENSE-AGREEMENT.TXT
- SyNTReN/lib/xercesImpl.jar
- SyNTReN/lib/xom-1.0a5.jar
- SyNTReN/lib/XOM-LICENSE-AGREEMENT.TXT
- SyNTReN/LICENSE-AGREEMENT.TXT
- SyNTReN/README.TXT
- SyNTReN/SynTReN.jar
- SyNTReN/
