# Supplementary material for: SynTReN: a generator of synthetic gene expression data for design and analysis of structure learning algorithms
Source: BMC Bioinformatics. 2006 Jan 26;7:43. doi: 10.1186/1471-2105-7-43 (PMC1373604; doi:10.1186/1471-2105-7-43)
Supplement: Additional File 3 — Software implementation of network generator (Java). [file 1471-2105-7-43-S3.zip › SyNTReN/data/sourceNetworks/EColi_full_HongWu_Ma_NAR2004.sif]

EG10020	ac	EG10020
EG10020	re	EG10146
EG10020	re	EG10149
EG10020	ac	EG10163
EG10020	ac	EG10455
EG10020	ac	EG10463
EG10020	re	EG10601
EG10020	re	EG10602
EG10020	ac	EG10757
EG10020	ac	EG10830
EG10020	re	EG11034
EG10020	ac	EG11070
EG10020	ac	EG11071
EG10020	ac	EG11297
EG10020	ac	EG11632
EG10020	ac	EG11712
EG10020	ac	EG11872
EG10029	du	EG10029
EG10029	du	EG10037
EG10029	ac	EG11222
EG10029	ac	EG11811
EG10050	ac	EG10049
EG10050	ac	EG11379
EG10050	ac	EG11380
EG10054	du	EG10052
EG10054	du	EG10053
EG10054	re	EG10054
EG10054	du	EG10055
EG10054	du	EG10056
EG10054	du	EG10057
EG10054	du	EG10058
EG10054	du	EG10059
EG10054	ac	EG10060
EG10061	re	EG10022
EG10061	re	EG10023
EG10061	re	EG10026
EG10061	ac	EG10049
EG10061	ac	EG10050
EG10061	re	EG10109
EG10061	re	EG10110
EG10061	re	EG10111
EG10061	ac	EG10173
EG10061	ac	EG10174
EG10061	re	EG10178
EG10061	re	EG10179
EG10061	re	EG10180
EG10061	re	EG10181
EG10061	re	EG10182
EG10061	re	EG10278
EG10061	re	EG10279
EG10061	re	EG10356
EG10061	re	EG10358
EG10061	re	EG10391
EG10061	re	EG10392
EG10061	re	EG10393
EG10061	re	EG10402
EG10061	re	EG10489
EG10061	re	EG10576
EG10061	du	EG10931
EG10061	du	EG10932
EG10061	du	EG10933
EG10061	du	EG10934
EG10061	re	EG10953
EG10061	du	EG10979
EG10061	du	EG10980
EG10061	du	EG10981
EG10061	du	EG10982
EG10061	ac	EG11379
EG10061	ac	EG11380
EG10061	re	EG11773
EG10061	re	EG11774
EG10061	du	EG11961
EG10061	du	EG11962
EG10061	du	EG11963
EG10061	re	EG12082
EG10061	re	EG12083
EG10061	re	EG12084
EG10061	re	EG12086
EG10061	re	EG12087
EG10061	re	EG12088
EG10061	re	EG12089
EG10061	re	EG12090
EG10061	re	EG12091
EG10061	re	EG12092
EG10061	re	EG12093
EG10061	re	EG12952
EG10061	re	EG12996
EG10061	re	EG12997
EG10061	re	EG13291
EG10061	re	EG20044
EG10061	re	EG20080
EG10070	re	EG10064
EG10070	re	EG10065
EG10070	re	EG10066
EG10070	re	EG10067
EG10070	re	EG10070
EG10070	re	EG10134
EG10070	re	EG10135
EG10070	re	EG11223
EG10070	re	EG11286
EG10070	re	EG11624
EG10070	re	EG11625
EG10070	re	EG11626
EG10070	re	EG11627
EG10070	re	EG11628
EG10093	ac	EG10091
EG10093	re	EG10093
EG10111	re	EG10109
EG10111	re	EG10110
EG10111	re	EG10111
EG10111	re	EG10112
EG10123	re	EG10117
EG10123	re	EG10118
EG10123	re	EG10119
EG10123	re	EG10120
EG10123	re	EG10121
EG10133	ac	EG10131
EG10133	ac	EG10132
EG10164	du	EG10006
EG10164	ac	EG10046
EG10164	ac	EG10052
EG10164	ac	EG10053
EG10164	ac	EG10054
EG10164	ac	EG10055
EG10164	ac	EG10056
EG10164	ac	EG10057
EG10164	ac	EG10058
EG10164	ac	EG10059
EG10164	ac	EG10060
EG10164	ac	EG10155
EG10164	ac	EG10160
EG10164	du	EG10165
EG10164	re	EG10170
EG10164	du	EG10219
EG10164	du	EG10220
EG10164	du	EG10221
EG10164	du	EG10222
EG10164	ac	EG10249
EG10164	ac	EG10250
EG10164	ac	EG10252
EG10164	ac	EG10253
EG10164	re	EG10280
EG10164	ac	EG10319
EG10164	ac	EG10320
EG10164	ac	EG10348
EG10164	ac	EG10349
EG10164	ac	EG10350
EG10164	ac	EG10351
EG10164	ac	EG10352
EG10164	ac	EG10353
EG10164	ac	EG10355
EG10164	ac	EG10359
EG10164	du	EG10362
EG10164	du	EG10363
EG10164	ac	EG10365
EG10164	du	EG10366
EG10164	ac	EG10368
EG10164	ac	EG10377
EG10164	ac	EG10379
EG10164	ac	EG10380
EG10164	ac	EG10391
EG10164	ac	EG10392
EG10164	ac	EG10393
EG10164	ac	EG10394
EG10164	ac	EG10396
EG10164	ac	EG10398
EG10164	ac	EG10399
EG10164	ac	EG10401
EG10164	ac	EG10402
EG10164	ac	EG10494
EG10164	ac	EG10502
EG10164	ac	EG10528
EG10164	ac	EG10554
EG10164	ac	EG10555
EG10164	ac	EG10556
EG10164	re	EG10557
EG10164	ac	EG10558
EG10164	ac	EG10562
EG10164	du	EG10563
EG10164	du	EG10564
EG10164	ac	EG10567
EG10164	ac	EG10568
EG10164	ac	EG10569
EG10164	ac	EG10577
EG10164	ac	EG10578
EG10164	ac	EG10592
EG10164	ac	EG10593
EG10164	ac	EG10594
EG10164	ac	EG10632
EG10164	ac	EG10633
EG10164	ac	EG10634
EG10164	ac	EG10635
EG10164	ac	EG10636
EG10164	du	EG10664
EG10164	re	EG10669
EG10164	ac	EG10701
EG10164	ac	EG10703
EG10164	du	EG10757
EG10164	du	EG10788
EG10164	du	EG10789
EG10164	du	EG10897
EG10164	ac	EG10931
EG10164	ac	EG10932
EG10164	ac	EG10933
EG10164	ac	EG10934
EG10164	re	EG10961
EG10164	ac	EG10969
EG10164	ac	EG10970
EG10164	ac	EG10971
EG10164	ac	EG10972
EG10164	ac	EG10973
EG10164	ac	EG10974
EG10164	ac	EG10979
EG10164	ac	EG10980
EG10164	ac	EG10981
EG10164	ac	EG10982
EG10164	ac	EG10990
EG10164	ac	EG10991
EG10164	ac	EG11005
EG10164	ac	EG11006
EG10164	du	EG11035
EG10164	ac	EG11045
EG10164	ac	EG11054
EG10164	ac	EG11143
EG10164	ac	EG11172
EG10164	du	EG11182
EG10164	ac	EG11230
EG10164	ac	EG11258
EG10164	ac	EG11275
EG10164	ac	EG11276
EG10164	ac	EG11313
EG10164	ac	EG11316
EG10164	ac	EG11381
EG10164	ac	EG11448
EG10164	ac	EG11557
EG10164	ac	EG11558
EG10164	ac	EG11559
EG10164	ac	EG11560
EG10164	ac	EG11561
EG10164	ac	EG11562
EG10164	ac	EG11563
EG10164	ac	EG11564
EG10164	ac	EG11565
EG10164	du	EG11612
EG10164	du	EG11698
EG10164	du	EG11866
EG10164	du	EG11867
EG10164	du	EG11868
EG10164	ac	EG12292
EG10164	ac	EG12380
EG10164	ac	EG12608
EG10164	ac	EG12629
EG10164	ac	EG12631
EG10164	ac	EG12756
EG10164	ac	EG12757
EG10164	ac	EG12758
EG10164	ac	EG13451
EG10164	ac	EG14373
EG10164	du	EG20044
EG10166	ac	EG10423
EG10166	ac	EG10457
EG10184	ac	EG10183
EG10184	re	EG10184
EG10184	ac	EG10185
EG10184	ac	EG10186
EG10184	ac	EG10189
EG10184	ac	EG10190
EG10184	ac	EG10191
EG10184	ac	EG10192
EG10184	ac	EG10193
EG10184	ac	EG10194
EG10184	ac	EG10195
EG10184	ac	EG10197
EG10184	ac	EG10198
EG10184	ac	EG12423
EG10184	ac	EG13299
EG10184	ac	EG13300
EG10184	ac	EG13301
EG10200	re	EG10219
EG10200	re	EG10220
EG10200	re	EG10221
EG10200	re	EG10222
EG10200	re	EG10664
EG10200	re	EG10757
EG10200	re	EG10897
EG10200	du	EG11035
EG10200	re	EG11045
EG10200	re	EG11971
EG10223	re	EG10219
EG10223	re	EG10220
EG10223	re	EG10221
EG10223	re	EG10222
EG10223	re	EG10664
EG10223	re	EG11035
EG10235	ac	EG10660
EG10235	ac	EG10661
EG10235	re	EG10897
EG10254	re	EG10252
EG10254	re	EG10253
EG10268	ac	EG10670
EG10268	ac	EG10671
EG10281	ac	EG10273
EG10281	re	EG10278
EG10281	re	EG10279
EG10281	re	EG10280
EG10281	re	EG11208
EG10281	re	EG11390
EG10291	du	EG10286
EG10291	du	EG10287
EG10291	ac	EG10291
EG10291	ac	EG10292
EG10301	ac	EG10285
EG10301	ac	EG10474
EG10301	ac	EG10475
EG10301	ac	EG10476
EG10301	ac	EG10477
EG10301	ac	EG10478
EG10301	ac	EG10479
EG10301	ac	EG10480
EG10301	ac	EG10481
EG10301	ac	EG10484
EG10301	ac	EG10485
EG10301	ac	EG10486
EG10301	ac	EG10487
EG10317	ac	EG10024
EG10317	ac	EG10025
EG10317	ac	EG10031
EG10317	re	EG10317
EG10317	ac	EG10505
EG10317	ac	EG10543
EG10317	ac	EG10660
EG10317	ac	EG10661
EG10317	ac	EG10665
EG10317	ac	EG10931
EG10317	ac	EG10932
EG10317	ac	EG10933
EG10317	ac	EG10934
EG10317	ac	EG10979
EG10317	ac	EG10980
EG10317	ac	EG10981
EG10317	ac	EG10982
EG10317	ac	EG11088
EG10317	ac	EG11179
EG10317	re	EG11311
EG10317	ac	EG11612
EG10317	du	EG12292
EG10317	ac	EG30011
EG10317	ac	EG30012
EG10317	ac	EG30014
EG10317	ac	EG30016
EG10317	ac	EG30017
EG10317	ac	EG30025
EG10317	ac	EG30028
EG10317	ac	EG30029
EG10317	ac	EG30031
EG10317	ac	EG30036
EG10317	ac	EG30042
EG10317	ac	EG30047
EG10317	ac	EG30048
EG10317	ac	EG30049
EG10317	ac	EG30051
EG10317	ac	EG30052
EG10317	ac	EG30053
EG10317	ac	EG30055
EG10317	ac	EG30056
EG10317	ac	EG30057
EG10317	ac	EG30058
EG10317	ac	EG30059
EG10317	ac	EG30061
EG10317	ac	EG30064
EG10317	ac	EG30065
EG10317	ac	EG30066
EG10317	ac	EG30067
EG10317	ac	EG30068
EG10317	ac	EG30093
EG10317	ac	EG30097
EG10317	ac	EG30101
EG10317	ac	EG30102
EG10317	ac	EG30104
EG10317	ac	EG30106
EG10317	ac	EG30107
EG10317	ac	EG30108
EG10317	ac	EG30109
EG10317	ac	EG30110
EG10317	ac	EG30113
EG10317	ac	EG30114
EG10319	ac	EG10322
EG10319	ac	EG10323
EG10319	ac	EG10324
EG10319	ac	EG11224
EG10319	ac	EG11346
EG10319	ac	EG11347
EG10319	ac	EG11355
EG10319	ac	EG11356
EG10319	ac	EG11654
EG10319	ac	EG11656
EG10319	ac	EG11975
EG10319	ac	EG11976
EG10319	ac	EG11977
EG10319	ac	EG12680
EG10319	ac	EG14013
EG10319	ac	EG14035
EG10319	ac	EG14266
EG10319	ac	EG14267
EG10319	ac	EG14268
EG10319	ac	EG14269
EG10319	ac	EG14270
EG10319	ac	EG14271
EG10319	ac	EG14272
EG10319	ac	EG14273
EG10319	ac	EG20263
EG10319	ac	EG20264
EG10319	ac	EG20265
EG10319	ac	EG20266
EG10319	ac	EG20267
EG10319	ac	EG20268
EG10320	ac	EG10322
EG10320	ac	EG10323
EG10320	ac	EG10324
EG10320	ac	EG11224
EG10320	ac	EG11346
EG10320	ac	EG11347
EG10320	ac	EG11355
EG10320	ac	EG11356
EG10320	ac	EG11654
EG10320	ac	EG11656
EG10320	ac	EG11975
EG10320	ac	EG11976
EG10320	ac	EG11977
EG10320	ac	EG12680
EG10320	ac	EG14013
EG10320	ac	EG14035
EG10320	ac	EG14266
EG10320	ac	EG14267
EG10320	ac	EG14268
EG10320	ac	EG14269
EG10320	ac	EG14270
EG10320	ac	EG14271
EG10320	ac	EG14272
EG10320	ac	EG14273
EG10320	ac	EG20263
EG10320	ac	EG20264
EG10320	ac	EG20265
EG10320	ac	EG20266
EG10320	ac	EG20267
EG10320	ac	EG20268
EG10325	ac	EG10006
EG10325	ac	EG10046
EG10325	ac	EG10095
EG10325	re	EG10178
EG10325	re	EG10179
EG10325	re	EG10180
EG10325	re	EG10181
EG10325	re	EG10182
EG10325	ac	EG10188
EG10325	ac	EG10232
EG10325	ac	EG10233
EG10325	ac	EG10234
EG10325	re	EG10325
EG10325	ac	EG10330
EG10325	ac	EG10331
EG10325	ac	EG10332
EG10325	ac	EG10333
EG10325	ac	EG10391
EG10325	ac	EG10392
EG10325	ac	EG10393
EG10325	ac	EG10484
EG10325	ac	EG10485
EG10325	ac	EG10486
EG10325	ac	EG10487
EG10325	re	EG10489
EG10325	ac	EG10638
EG10325	ac	EG10639
EG10325	ac	EG10640
EG10325	ac	EG10641
EG10325	ac	EG10642
EG10325	re	EG10649
EG10325	ac	EG10653
EG10325	ac	EG10654
EG10325	ac	EG10655
EG10325	ac	EG10701
EG10325	re	EG10931
EG10325	re	EG10932
EG10325	re	EG10933
EG10325	re	EG10934
EG10325	re	EG10979
EG10325	re	EG10980
EG10325	re	EG10981
EG10325	re	EG10982
EG10325	ac	EG10990
EG10325	ac	EG10991
EG10325	ac	EG11172
EG10325	ac	EG11258
EG10325	ac	EG11448
EG10325	re	EG11773
EG10325	re	EG11774
EG10325	re	EG12082
EG10325	re	EG12083
EG10325	re	EG12084
EG10325	re	EG12086
EG10325	re	EG12087
EG10325	re	EG12088
EG10325	re	EG12089
EG10325	re	EG12090
EG10325	re	EG12091
EG10325	re	EG12092
EG10325	re	EG12093
EG10325	ac	EG12756
EG10325	ac	EG12757
EG10325	ac	EG12758
EG10325	ac	EG13451
EG10338	re	EG10005
EG10338	re	EG10022
EG10338	re	EG10023
EG10338	re	EG10026
EG10338	re	EG10031
EG10338	du	EG10165
EG10338	re	EG10336
EG10338	re	EG10337
EG10338	ac	EG10489
EG10338	ac	EG10759
EG10338	du	EG10788
EG10338	du	EG10789
EG10338	re	EG10804
EG10353	ac	EG10348
EG10353	ac	EG10349
EG10353	ac	EG10350
EG10353	ac	EG10351
EG10353	ac	EG10352
EG10353	ac	EG10353
EG10353	ac	EG10355
EG10359	re	EG10155
EG10359	re	EG10259
EG10359	re	EG10260
EG10359	re	EG10261
EG10359	re	EG10262
EG10359	re	EG10263
EG10359	re	EG10291
EG10359	re	EG10292
EG10359	re	EG10293
EG10359	re	EG10294
EG10359	re	EG10295
EG10359	re	EG10296
EG10359	re	EG10298
EG10359	re	EG10302
EG10359	re	EG10303
EG10359	re	EG10304
EG10359	re	EG10305
EG10359	re	EG10359
EG10359	re	EG10953
EG10359	re	EG11012
EG10364	re	EG10362
EG10364	re	EG10363
EG10364	re	EG10365
EG10364	re	EG10366
EG10364	re	EG11698
EG10365	re	EG10365
EG10365	re	EG10592
EG10365	re	EG10593
EG10365	re	EG10594
EG10385	du	EG10383
EG10385	du	EG10385
EG10385	du	EG10387
EG10385	ac	EG14265
EG10387	du	EG10383
EG10387	du	EG10385
EG10387	du	EG10386
EG10387	du	EG10387
EG10387	du	EG10388
EG10387	du	EG10389
EG10387	ac	EG14265
EG10400	re	EG10391
EG10400	re	EG10392
EG10400	re	EG10393
EG10400	re	EG10394
EG10400	re	EG10396
EG10400	re	EG10398
EG10400	re	EG10399
EG10400	re	EG10401
EG10440	ac	EG10022
EG10440	ac	EG10023
EG10440	ac	EG10026
EG10440	re	EG10044
EG10440	du	EG10134
EG10440	du	EG10135
EG10440	re	EG10269
EG10440	du	EG10386
EG10440	du	EG10388
EG10440	du	EG10389
EG10440	re	EG10440
EG10440	re	EG10441
EG10440	ac	EG10474
EG10440	ac	EG10475
EG10440	ac	EG10476
EG10440	ac	EG10477
EG10440	ac	EG10478
EG10440	ac	EG10479
EG10440	ac	EG10480
EG10440	ac	EG10481
EG10440	ac	EG10484
EG10440	ac	EG10485
EG10440	ac	EG10486
EG10440	ac	EG10487
EG10440	ac	EG10638
EG10440	ac	EG10639
EG10440	ac	EG10640
EG10440	ac	EG10641
EG10440	ac	EG10642
EG10440	re	EG10670
EG10440	du	EG10671
EG10440	re	EG10672
EG10440	ac	EG10701
EG10440	ac	EG10776
EG10440	ac	EG10777
EG10440	ac	EG10778
EG10440	ac	EG10779
EG10440	ac	EG10780
EG10440	re	EG10953
EG10440	ac	EG10990
EG10440	ac	EG10991
EG10440	ac	EG11172
EG10440	ac	EG11258
EG10440	ac	EG11415
EG10440	re	EG11557
EG10440	re	EG11558
EG10440	re	EG11559
EG10440	re	EG11560
EG10440	re	EG11561
EG10440	re	EG11773
EG10440	re	EG11774
EG10440	ac	EG11972
EG10440	ac	EG11973
EG10440	re	EG12082
EG10440	re	EG12083
EG10440	re	EG12084
EG10440	re	EG12086
EG10440	re	EG12087
EG10440	re	EG12088
EG10440	re	EG12089
EG10440	re	EG12090
EG10440	re	EG12091
EG10440	re	EG12092
EG10440	re	EG12093
EG10440	re	EG12608
EG10440	ac	EG12756
EG10440	ac	EG12757
EG10440	ac	EG12758
EG10440	ac	EG12952
EG10440	ac	EG12996
EG10440	ac	EG12997
EG10440	ac	EG13291
EG10440	ac	EG20080
EG10442	ac	EG10442
EG10442	ac	EG10443
EG10443	ac	EG10442
EG10443	ac	EG10443
EG10457	ac	EG10319
EG10457	ac	EG10320
EG10457	re	EG10457
EG10457	ac	EG10680
EG10457	du	EG10820
EG10457	ac	EG10821
EG10457	ac	EG11355
EG10457	ac	EG11356
EG10457	re	EG11554
EG10457	ac	EG12680
EG10457	re	EG13451
EG10474	re	EG10474
EG10474	re	EG10475
EG10474	re	EG10476
EG10474	re	EG10477
EG10474	re	EG10478
EG10474	re	EG10479
EG10474	re	EG10480
EG10474	re	EG10481
EG10482	du	EG11918
EG10491	re	EG10022
EG10491	re	EG10023
EG10491	re	EG10026
EG10491	re	EG11448
EG10503	ac	EG10495
EG10503	re	EG10503
EG10510	ac	EG10020
EG10510	ac	EG10031
EG10510	ac	EG10050
EG10510	ac	EG10163
EG10510	ac	EG10339
EG10510	ac	EG10342
EG10510	ac	EG10347
EG10510	ac	EG10511
EG10510	ac	EG10647
EG10510	ac	EG10648
EG10510	ac	EG10652
EG10510	ac	EG10680
EG10510	ac	EG11222
EG10510	ac	EG11391
EG10510	ac	EG11415
EG10510	ac	EG11448
EG10510	ac	EG11612
EG10510	ac	EG12292
EG10517	ac	EG10513
EG10517	ac	EG10514
EG10517	ac	EG10515
EG10525	re	EG10524
EG10525	re	EG10526
EG10525	re	EG10527
EG10531	ac	EG11226
EG10531	ac	EG11280
EG10531	ac	EG11575
EG10531	ac	EG11576
EG10531	ac	EG11577
EG10533	re	EG10239
EG10533	re	EG10533
EG10533	re	EG10747
EG10533	re	EG10823
EG10533	re	EG10831
EG10533	re	EG10896
EG10533	re	EG10920
EG10533	re	EG10976
EG10533	re	EG10984
EG10533	re	EG11057
EG10533	re	EG11061
EG10533	re	EG11062
EG10533	re	EG11063
EG10533	re	EG11064
EG10533	re	EG11491
EG10547	ac	EG10371
EG10547	ac	EG10403
EG10547	ac	EG10404
EG10547	ac	EG10499
EG10547	ac	EG10500
EG10547	du	EG10512
EG10547	re	EG10536
EG10547	re	EG10537
EG10547	re	EG10538
EG10547	re	EG10539
EG10547	re	EG10540
EG10547	re	EG10541
EG10547	re	EG10547
EG10547	re	EG10553
EG10547	re	EG10670
EG10547	ac	EG10671
EG10547	re	EG10674
EG10547	re	EG10675
EG10547	re	EG10676
EG10547	re	EG10677
EG10547	re	EG10678
EG10547	du	EG10680
EG10547	re	EG10930
EG10547	du	EG10993
EG10547	ac	EG11442
EG10547	ac	EG11443
EG10547	ac	EG11514
EG10547	ac	EG11554
EG10547	ac	EG11810
EG10551	ac	EG10549
EG10551	re	EG10551
EG10551	ac	EG10990
EG10551	ac	EG10991
EG10551	ac	EG11172
EG10551	ac	EG12756
EG10551	ac	EG12757
EG10551	ac	EG12758
EG10557	re	EG10557
EG10557	re	EG10563
EG10557	re	EG10564
EG10562	ac	EG10528
EG10562	ac	EG10554
EG10562	ac	EG10555
EG10562	ac	EG10556
EG10562	ac	EG10558
EG10562	ac	EG10560
EG10562	ac	EG10561
EG10562	ac	EG10565
EG10562	ac	EG11316
EG10588	re	EG10581
EG10588	re	EG10583
EG10588	re	EG10585
EG10588	re	EG10588
EG10588	re	EG10591
EG10591	ac	EG10408
EG10591	ac	EG10581
EG10591	ac	EG10587
EG10591	re	EG10591
EG10603	re	EG10603
EG10603	re	EG11354
EG10603	re	EG11439
EG10636	du	EG10382
EG10636	re	EG10567
EG10636	re	EG10568
EG10636	re	EG10569
EG10636	re	EG10632
EG10636	re	EG10633
EG10636	re	EG10634
EG10636	re	EG10635
EG10636	re	EG10636
EG10636	du	EG11198
EG10643	re	EG10006
EG10643	re	EG10031
EG10643	ac	EG10188
EG10643	re	EG10232
EG10643	re	EG10233
EG10643	re	EG10234
EG10643	re	EG10330
EG10643	re	EG10331
EG10643	re	EG10332
EG10643	re	EG10333
EG10643	ac	EG10638
EG10643	ac	EG10639
EG10643	ac	EG10640
EG10643	ac	EG10641
EG10643	ac	EG10642
EG10643	ac	EG10653
EG10643	ac	EG10654
EG10643	ac	EG10655
EG10643	re	EG10701
EG10643	ac	EG11227
EG10643	ac	EG11228
EG10643	ac	EG11229
EG10643	re	EG11258
EG10643	ac	EG11773
EG10643	ac	EG11774
EG10643	re	EG11814
EG10643	re	EG11815
EG10643	ac	EG12082
EG10643	ac	EG12083
EG10643	ac	EG12084
EG10643	ac	EG12086
EG10643	ac	EG12087
EG10643	ac	EG12088
EG10643	ac	EG12089
EG10643	ac	EG12090
EG10643	ac	EG12091
EG10643	ac	EG12092
EG10643	ac	EG12093
EG10643	re	EG12195
EG10643	re	EG13451
EG10672	re	EG10280
EG10672	re	EG10319
EG10672	re	EG10320
EG10672	ac	EG10670
EG10672	du	EG10671
EG10672	ac	EG11489
EG10672	ac	EG12621
EG10672	ac	EG13410
EG10672	ac	EG13411
EG10672	ac	EG13412
EG10672	ac	EG13413
EG10681	ac	EG10412
EG10681	ac	EG10511
EG10681	re	EG10681
EG10681	ac	EG11384
EG10681	ac	EG11385
EG10681	ac	EG11415
EG10728	ac	EG10713
EG10728	ac	EG10714
EG10728	ac	EG10715
EG10728	ac	EG10716
EG10728	ac	EG10717
EG10728	ac	EG10718
EG10728	ac	EG10719
EG10728	ac	EG10720
EG10728	ac	EG10721
EG10728	ac	EG10722
EG10728	ac	EG10723
EG10728	ac	EG10724
EG10728	ac	EG10725
EG10728	ac	EG10727
EG10728	ac	EG10728
EG10728	ac	EG10729
EG10728	ac	EG10733
EG10728	ac	EG10734
EG10728	ac	EG10735
EG10728	ac	EG10782
EG10728	ac	EG10783
EG10728	ac	EG10784
EG10728	ac	EG11283
EG10800	re	EG10169
EG10800	re	EG10371
EG10800	re	EG10384
EG10800	re	EG10408
EG10800	re	EG10420
EG10800	re	EG10421
EG10800	re	EG10774
EG10800	re	EG10791
EG10800	re	EG10792
EG10800	re	EG10793
EG10800	re	EG10794
EG10800	re	EG10795
EG10800	re	EG10796
EG10800	re	EG10797
EG10800	re	EG10798
EG10800	re	EG10799
EG10800	re	EG10800
EG10800	re	EG10806
EG10800	re	EG10807
EG10800	re	EG10959
EG10800	re	EG11044
EG10800	re	EG11314
EG10800	re	EG11326
EG10800	re	EG11327
EG10800	re	EG11345
EG10800	re	EG11442
EG10800	re	EG11810
EG10801	re	EG10801
EG10801	re	EG10802
EG10819	re	EG10814
EG10819	re	EG10815
EG10819	re	EG10816
EG10819	re	EG10817
EG10819	re	EG10818
EG10820	ac	EG10339
EG10820	ac	EG10342
EG10820	ac	EG10347
EG10820	ac	EG10820
EG10820	ac	EG10821
EG10820	ac	EG13566
EG10820	ac	EG13567
EG10820	ac	EG13568
EG10820	ac	EG13569
EG10820	ac	EG13570
EG10821	ac	EG10339
EG10821	ac	EG10342
EG10821	ac	EG10347
EG10821	ac	EG10820
EG10821	ac	EG10821
EG10821	ac	EG13566
EG10821	ac	EG13567
EG10821	ac	EG13568
EG10821	ac	EG13569
EG10821	ac	EG13570
EG10842	ac	EG10842
EG10842	ac	EG10843
EG10842	ac	EG11313
EG10842	ac	EG11866
EG10842	ac	EG11867
EG10842	ac	EG11868
EG10843	ac	EG10842
EG10843	ac	EG10843
EG10843	ac	EG11313
EG10843	ac	EG11866
EG10843	ac	EG11867
EG10843	ac	EG11868
EG10897	ac	EG10158
EG10897	ac	EG10159
EG10897	ac	EG10240
EG10897	ac	EG10241
EG10897	ac	EG10416
EG10897	ac	EG10461
EG10897	ac	EG10542
EG10897	ac	EG10599
EG10897	ac	EG10600
EG10897	ac	EG11506
EG10897	ac	EG11534
EG10897	ac	EG11535
EG10897	ac	EG14340
EG10898	ac	EG10285
EG10898	ac	EG10301
EG10898	ac	EG10383
EG10898	ac	EG10385
EG10898	ac	EG10386
EG10898	ac	EG10387
EG10898	ac	EG10388
EG10898	ac	EG10389
EG10898	ac	EG10474
EG10898	ac	EG10475
EG10898	ac	EG10476
EG10898	ac	EG10477
EG10898	ac	EG10478
EG10898	ac	EG10479
EG10898	ac	EG10480
EG10898	ac	EG10481
EG10898	ac	EG10483
EG10898	ac	EG10776
EG10898	ac	EG10777
EG10898	ac	EG10778
EG10898	ac	EG10779
EG10898	ac	EG10780
EG10898	ac	EG11668
EG10898	ac	EG11918
EG10898	ac	EG12356
EG10898	ac	EG14265
EG10898	ac	EG20044
EG10957	re	EG10957
EG10957	ac	EG10958
EG10958	ac	EG10358
EG10958	ac	EG10651
EG10958	ac	EG10953
EG10958	re	EG10958
EG10958	ac	EG11221
EG10958	ac	EG11325
EG10958	ac	EG11518
EG10974	re	EG10969
EG10974	re	EG10970
EG10974	re	EG10971
EG10974	re	EG10972
EG10974	re	EG10973
EG10974	re	EG10974
EG10974	re	EG14373
EG10989	ac	EG10990
EG10989	ac	EG10991
EG10989	ac	EG11172
EG10989	ac	EG12756
EG10989	ac	EG12757
EG10989	ac	EG12758
EG10992	ac	EG10990
EG10992	ac	EG10991
EG10992	ac	EG11172
EG10992	ac	EG12756
EG10992	ac	EG12757
EG10992	ac	EG12758
EG11029	re	EG10080
EG11029	re	EG10082
EG11029	re	EG10083
EG11029	re	EG10617
EG11029	re	EG11024
EG11029	re	EG11025
EG11029	re	EG11026
EG11029	re	EG11027
EG11029	re	EG11028
EG11029	re	EG11029
EG11029	re	EG11093
EG11029	re	EG11274
EG11042	re	EG10078
EG11042	re	EG10079
EG11042	re	EG10082
EG11042	re	EG10083
EG11042	re	EG10084
EG11042	ac	EG10617
EG11042	re	EG11039
EG11042	re	EG11040
EG11042	du	EG11041
EG11042	re	EG11042
EG11042	re	EG11093
EG11051	ac	EG11054
EG11055	re	EG11658
EG11055	re	EG12667
EG11055	re	EG12668
EG11088	re	EG10024
EG11088	re	EG10025
EG11088	re	EG10543
EG11088	re	EG11088
EG11146	ac	EG13159
EG11146	ac	EG20250
EG11149	re	EG10371
EG11149	re	EG11442
EG11149	re	EG11810
EG11230	ac	EG10577
EG11230	ac	EG10578
EG11230	re	EG11230
EG11335	re	EG10631
EG11335	re	EG10742
EG11355	ac	EG10146
EG11355	ac	EG10147
EG11355	ac	EG10148
EG11355	ac	EG10149
EG11355	ac	EG10150
EG11355	ac	EG10151
EG11355	ac	EG10321
EG11355	ac	EG10322
EG11355	ac	EG10323
EG11355	ac	EG10324
EG11355	ac	EG10601
EG11355	ac	EG10602
EG11355	ac	EG10841
EG11355	ac	EG10987
EG11355	ac	EG10988
EG11355	ac	EG11034
EG11355	ac	EG11224
EG11355	ac	EG11346
EG11355	ac	EG11347
EG11355	ac	EG11355
EG11355	ac	EG11356
EG11355	ac	EG11545
EG11355	ac	EG11654
EG11355	ac	EG11656
EG11355	ac	EG11967
EG11355	ac	EG11975
EG11355	ac	EG11976
EG11355	ac	EG11977
EG11355	ac	EG12664
EG11355	ac	EG12665
EG11355	ac	EG12680
EG11355	ac	EG14013
EG11355	ac	EG14035
EG11355	ac	EG14266
EG11355	ac	EG14267
EG11355	ac	EG14268
EG11355	ac	EG14269
EG11355	ac	EG14270
EG11355	ac	EG14271
EG11355	ac	EG14272
EG11355	ac	EG14273
EG11355	ac	EG20264
EG11355	ac	EG20265
EG11355	ac	EG20266
EG11355	ac	EG20267
EG11355	ac	EG20268
EG11366	ac	EG10090
EG11366	ac	EG10358
EG11366	re	EG10362
EG11366	re	EG10363
EG11366	re	EG10366
EG11366	ac	EG10651
EG11366	ac	EG10953
EG11366	ac	EG11221
EG11366	ac	EG11373
EG11366	ac	EG11422
EG11366	ac	EG11434
EG11366	ac	EG11435
EG11366	ac	EG11599
EG11366	ac	EG11622
EG11366	re	EG11698
EG11366	ac	EG13218
EG11366	ac	EG13324
EG11421	ac	EG10175
EG11421	ac	EG10176
EG11421	ac	EG10177
EG11421	re	EG11421
EG11434	ac	EG10358
EG11434	ac	EG10651
EG11434	ac	EG10953
EG11434	ac	EG11221
EG11434	ac	EG11518
EG11435	re	EG10358
EG11435	re	EG10651
EG11435	re	EG10953
EG11435	re	EG11221
EG11435	re	EG11434
EG11435	re	EG11435
EG11435	re	EG11518
EG11435	re	EG11599
EG11609	ac	EG10670
EG11668	ac	EG11672
EG11795	du	EG10371
EG11795	du	EG11442
EG11795	re	EG11795
EG11795	du	EG11810
EG11897	ac	EG10047
EG11897	ac	EG10048
EG11897	ac	EG10139
EG11897	ac	EG10205
EG11897	ac	EG10316
EG11897	ac	EG10455
EG11897	ac	EG10463
EG11897	ac	EG10523
EG11897	ac	EG10545
EG11897	ac	EG10658
EG11897	ac	EG10691
EG11897	ac	EG10790
EG11897	ac	EG10830
EG11897	ac	EG10838
EG11897	ac	EG10897
EG11897	ac	EG10985
EG11897	ac	EG11070
EG11897	ac	EG11071
EG11897	ac	EG11189
EG11897	ac	EG11284
EG11897	ac	EG11424
EG11897	ac	EG11569
EG11897	ac	EG11632
EG11897	ac	EG11712
EG11897	ac	EG11885
EG11897	ac	EG11886
EG11897	ac	EG11897
EG11897	ac	EG11978
EG11897	ac	EG11979
EG11897	ac	EG12210
EG11897	ac	EG12341
EG11897	ac	EG12411
EG11897	ac	EG12412
EG11897	ac	EG12434
EG11897	ac	EG12436
EG11897	ac	EG12510
EG11897	ac	EG12676
EG11897	ac	EG12705
EG11897	ac	EG12740
EG11897	ac	EG12741
EG11897	ac	EG12781
EG11897	ac	EG12900
EG11897	ac	EG12956
EG11897	ac	EG12988
EG11897	ac	EG12989
EG11897	ac	EG12990
EG11897	ac	EG13177
EG11897	ac	EG13178
EG11897	ac	EG13329
EG11897	ac	EG14222
EG11929	re	EG12368
EG11929	re	EG12678
EG11929	re	EG13132
EG11965	re	EG10615
EG11965	re	EG10616
EG11965	re	EG11965
EG11966	ac	EG11501
EG11969	ac	EG12215
EG12112	ac	EG11890
EG12116	re	EG11703
EG12116	re	EG11704
EG12162	re	EG12162
EG12162	re	EG12414
EG12162	re	EG12415
EG12162	re	EG12416
EG12162	re	EG12417
EG12162	re	EG12418
EG12162	re	EG12419
EG12202	re	EG11402
EG12202	re	EG12127
EG12235	re	EG12236
EG12235	re	EG12237
EG12278	re	EG12279
EG12278	re	EG12280
EG12278	re	EG12281
EG12278	re	EG12282
EG12278	re	EG12283
EG12278	re	EG12284
EG12278	re	EG12285
EG12278	re	EG12286
EG12278	re	EG12287
EG12344	ac	EG10776
EG12344	ac	EG10777
EG12344	ac	EG10778
EG12344	ac	EG10779
EG12344	ac	EG10780
EG12459	re	EG11827
EG12459	re	EG11956
EG12459	re	EG11957
EG12459	re	EG11958
EG12459	re	EG11959
EG12459	re	EG12458
EG12459	re	EG12459
EG12464	ac	EG10006
EG12464	ac	EG10330
EG12464	ac	EG10331
EG12464	ac	EG10332
EG12464	ac	EG10333
EG12464	ac	EG20044
EG12538	ac	EG12538
EG12538	ac	EG12539
EG12538	ac	EG12540
EG12538	ac	EG12541
EG12615	ac	EG11814
EG12615	ac	EG11815
EG12615	ac	EG12195
EG12615	re	EG12615
EG12630	re	EG10256
EG12630	re	EG10257
EG12630	re	EG12380
EG12630	re	EG12629
EG12630	re	EG12631
EG12739	re	EG11066
EG12739	re	EG12734
EG12739	re	EG12737
EG12739	re	EG12738
EG12739	re	EG12739
EG12739	re	EG20248
EG12739	re	EG20249
EG12998	ac	EG129529
EG12998	ac	EG129969
EG12998	ac	EG129970
EG12998	ac	EG132914
EG12998	ac	EG200800
EG13156	re	EG10165
EG13156	re	EG10562
EG13156	re	EG10567
EG13156	re	EG10568
EG13156	re	EG10569
EG13156	re	EG10787
EG13156	re	EG10788
EG13156	re	EG10789
EG13161	ac	EG10249
EG13161	ac	EG10250
EG13161	re	EG131616
EG13227	re	EG10002
EG13227	re	EG10152
EG13227	re	EG12427
EG13410	ac	EG11489
EG13410	ac	EG12621
EG13410	ac	EG134108
EG13410	ac	EG134119
EG13410	ac	EG134120
EG13410	ac	EG134131
EG13451	ac	EG11557
EG13451	ac	EG11558
EG13451	ac	EG11559
EG13451	ac	EG11560
EG13451	ac	EG11561
EG13451	ac	EG11562
EG13451	ac	EG11563
EG13451	ac	EG11564
EG13451	ac	EG11565
EG13451	ac	EG12608
EG13455	re	EG134556
EG13455	ac	EG134567
EG13455	ac	EG134578
EG13455	ac	EG134589
EG13455	ac	EG134590
EG13455	ac	EG134601
EG13455	ac	EG134623
EG14264	ac	EG12358
EG14264	ac	EG12423
EG14264	ac	EG132996
EG14264	ac	EG133007
EG14264	ac	EG133018
EG14264	ac	EG137058
EG14264	ac	EG137069
EG14264	ac	EG137070
EG14264	ac	EG137081
EG14265	re	EG10372
EG14265	ac	EG10801
EG14265	ac	EG10802
EG14265	du	EG142654
EG20249	re	EG11066
EG20249	re	EG11658
EG20249	re	EG12667
EG20249	re	EG12668
EG20249	re	EG202483
EG20249	re	EG202494
EG20253	ac	EG11074
EG20253	ac	EG11075
EG20253	ac	EG12275
EG20253	ac	EG12276
EG20253	ac	EG202526
EG20253	ac	EG202537
EG20276	ac	EG132925
EG20276	ac	EG136255
EG20276	ac	EG142743
EG20276	ac	EG202735
EG20276	ac	EG202746
EG20276	ac	EG202757
EG10020	re	EG11489
EG10020	ac	EG11831
EG10020	re	EG12621
EG10020	re	EG13410
EG10020	re	EG13411
EG10020	re	EG13412
EG10020	re	EG13413
EG10029	ac	EG11647
EG10050	ac	EG10468
EG10050	ac	EG10469
EG10050	ac	EG10470
EG10050	ac	EG10471
EG10050	ac	EG10472
EG10050	ac	EG10473
EG10061	re	EG10035
EG10061	re	EG10112
EG10061	ac	EG10131
EG10061	ac	EG10132
EG10061	ac	EG10153
EG10061	ac	EG10154
EG10061	re	EG10394
EG10061	ac	EG10427
EG10061	ac	EG10468
EG10061	ac	EG10469
EG10061	ac	EG10470
EG10061	ac	EG10471
EG10061	ac	EG10472
EG10061	ac	EG10473
EG10061	re	EG10543
EG10061	re	EG10649
EG10061	du	EG10701
EG10061	du	EG11258
EG10061	re	EG11325
EG10061	ac	EG11557
EG10061	ac	EG11558
EG10061	ac	EG11559
EG10061	ac	EG11560
EG10061	ac	EG11561
EG10061	re	EG11799
EG10061	re	EG11800
EG10061	re	EG11801
EG10061	re	EG11802
EG10061	re	EG11803
EG10061	re	EG11804
EG10061	re	EG11805
EG10061	re	EG12316
EG10061	ac	EG12608
EG10061	re	EG12672
EG10061	re	EG12995
EG10061	re	EG13006
EG10061	ac	EG13545
EG10070	re	EG10069
EG10070	ac	EG13995
EG10070	ac	EG13996
EG10070	ac	EG13997
EG10070	ac	EG13998
EG10070	ac	EG13999
EG10111	re	EG30012
EG10133	ac	EG10133
EG10164	ac	EG10024
EG10164	ac	EG10025
EG10164	ac	EG10035
EG10164	ac	EG10095
EG10164	ac	EG10116
EG10164	du	EG10137
EG10164	du	EG10164
EG10164	ac	EG10200
EG10164	du	EG10269
EG10164	du	EG10317
EG10164	ac	EG10357
EG10164	ac	EG10361
EG10164	re	EG10369
EG10164	du	EG10383
EG10164	du	EG10385
EG10164	du	EG10387
EG10164	ac	EG10395
EG10164	ac	EG10397
EG10164	ac	EG10400
EG10164	ac	EG10420
EG10164	ac	EG10421
EG10164	ac	EG10423
EG10164	ac	EG10466
EG10164	ac	EG10467
EG10164	du	EG10510
EG10164	du	EG10524
EG10164	du	EG10526
EG10164	du	EG10527
EG10164	du	EG10543
EG10164	ac	EG10559
EG10164	ac	EG10560
EG10164	ac	EG10561
EG10164	ac	EG10576
EG10164	ac	EG10615
EG10164	ac	EG10616
EG10164	ac	EG10659
EG10164	du	EG10672
EG10164	ac	EG10681
EG10164	ac	EG10787
EG10164	re	EG10802
EG10164	ac	EG10814
EG10164	ac	EG10815
EG10164	ac	EG10816
EG10164	ac	EG10817
EG10164	ac	EG10818
EG10164	ac	EG10842
EG10164	ac	EG10843
EG10164	ac	EG10944
EG10164	un	EG10956
EG10164	ac	EG10989
EG10164	re	EG11031
EG10164	ac	EG11046
EG10164	ac	EG11047
EG10164	ac	EG11048
EG10164	ac	EG11049
EG10164	ac	EG11066
EG10164	re	EG11072
EG10164	ac	EG11088
EG10164	ac	EG11150
EG10164	du	EG11209
EG10164	ac	EG11225
EG10164	ac	EG11282
EG10164	du	EG11311
EG10164	ac	EG11325
EG10164	ac	EG11329
EG10164	ac	EG11330
EG10164	re	EG11391
EG10164	un	EG11402
EG10164	du	EG11407
EG10164	du	EG11408
EG10164	ac	EG11942
EG10164	ac	EG11943
EG10164	ac	EG11965
EG10164	ac	EG11971
EG10164	un	EG12127
EG10164	re	EG12243
EG10164	re	EG12278
EG10164	du	EG12279
EG10164	du	EG12280
EG10164	du	EG12281
EG10164	du	EG12282
EG10164	du	EG12283
EG10164	du	EG12284
EG10164	du	EG12285
EG10164	du	EG12286
EG10164	du	EG12287
EG10164	ac	EG12316
EG10164	ac	EG12387
EG10164	re	EG12538
EG10164	re	EG12539
EG10164	re	EG12540
EG10164	re	EG12541
EG10164	du	EG13156
EG10164	ac	EG13243
EG10164	ac	EG13292
EG10164	un	EG13374
EG10164	ac	EG13418
EG10164	ac	EG13523
EG10164	ac	EG13625
EG10164	ac	EG13735
EG10164	ac	EG13736
EG10164	ac	EG13737
EG10164	ac	EG13738
EG10164	ac	EG13739
EG10164	ac	EG13740
EG10164	ac	EG13741
EG10164	ac	EG13742
EG10164	ac	EG13743
EG10164	ac	EG13744
EG10164	ac	EG13745
EG10164	ac	EG14211
EG10164	ac	EG14212
EG10164	ac	EG14213
EG10164	ac	EG14214
EG10164	ac	EG14215
EG10164	ac	EG14216
EG10164	ac	EG14217
EG10164	ac	EG14218
EG10164	ac	EG14274
EG10164	ac	EG14299
EG10164	ac	EG20098
EG10164	ac	EG20248
EG10164	ac	EG20273
EG10164	ac	EG20274
EG10164	ac	EG20275
EG10164	re	EG30098
EG10164	re	EG50009
EG10184	ac	EG14264
EG10200	re	EG10137
EG10200	re	EG10200
EG10235	re	EG10035
EG10235	re	EG10235
EG10235	re	EG10242
EG10235	re	EG10420
EG10235	re	EG10421
EG10235	ac	EG10746
EG10235	re	EG10828
EG10281	ac	EG10274
EG10281	ac	EG10491
EG10281	re	EG11530
EG10291	du	EG10288
EG10291	du	EG10289
EG10291	du	EG10290
EG10301	ac	EG10483
EG10301	ac	EG11150
EG10301	ac	EG11282
EG10301	ac	EG11551
EG10301	ac	EG11552
EG10301	ac	EG14211
EG10301	ac	EG14212
EG10301	ac	EG14213
EG10301	ac	EG14214
EG10301	ac	EG14215
EG10301	ac	EG14216
EG10301	ac	EG14217
EG10301	ac	EG14218
EG10317	re	EG10116
EG10317	re	EG10188
EG10317	ac	EG10219
EG10317	ac	EG10220
EG10317	ac	EG10221
EG10317	ac	EG10222
EG10317	du	EG10420
EG10317	du	EG10421
EG10317	re	EG10423
EG10317	re	EG10424
EG10317	ac	EG10457
EG10317	ac	EG10466
EG10317	re	EG10467
EG10317	ac	EG10571
EG10317	re	EG10615
EG10317	re	EG10616
EG10317	du	EG10649
EG10317	re	EG10653
EG10317	re	EG10654
EG10317	re	EG10655
EG10317	du	EG10787
EG10317	ac	EG10812
EG10317	ac	EG11013
EG10317	ac	EG11016
EG10317	un	EG11022
EG10317	ac	EG11249
EG10317	ac	EG11434
EG10317	ac	EG11435
EG10317	re	EG11448
EG10317	ac	EG11508
EG10317	ac	EG11599
EG10317	ac	EG11773
EG10317	ac	EG11774
EG10317	re	EG11781
EG10317	re	EG11942
EG10317	re	EG11943
EG10317	re	EG11945
EG10317	re	EG11946
EG10317	re	EG11947
EG10317	re	EG11948
EG10317	re	EG11949
EG10317	re	EG11950
EG10317	re	EG11965
EG10317	ac	EG12082
EG10317	ac	EG12083
EG10317	ac	EG12084
EG10317	ac	EG12086
EG10317	ac	EG12087
EG10317	ac	EG12088
EG10317	ac	EG12089
EG10317	ac	EG12090
EG10317	ac	EG12091
EG10317	ac	EG12092
EG10317	ac	EG12093
EG10317	re	EG12316
EG10317	un	EG12718
EG10317	ac	EG30008
EG10317	ac	EG30009
EG10317	ac	EG30010
EG10317	ac	EG30030
EG10317	ac	EG30032
EG10317	ac	EG30033
EG10317	ac	EG30034
EG10317	ac	EG30035
EG10317	ac	EG30037
EG10317	ac	EG30043
EG10317	ac	EG30044
EG10317	ac	EG30045
EG10317	ac	EG30070
EG10317	ac	EG30071
EG10317	ac	EG30072
EG10317	ac	EG30073
EG10317	ac	EG30074
EG10317	ac	EG30075
EG10317	ac	EG30076
EG10317	ac	EG30077
EG10317	ac	EG30078
EG10317	ac	EG30079
EG10317	ac	EG30080
EG10317	ac	EG30081
EG10317	ac	EG30082
EG10317	ac	EG30083
EG10317	ac	EG30084
EG10317	ac	EG30085
EG10317	ac	EG30086
EG10317	ac	EG30087
EG10317	ac	EG30088
EG10317	ac	EG30089
EG10317	ac	EG30090
EG10317	ac	EG30091
EG10317	ac	EG30103
EG10320	ac	EG10391
EG10320	ac	EG10392
EG10320	ac	EG10393
EG10320	re	EG10576
EG10320	re	EG10592
EG10320	re	EG10593
EG10320	re	EG10594
EG10320	ac	EG11551
EG10320	ac	EG11552
EG10320	ac	EG11781
EG10320	ac	EG11945
EG10320	ac	EG11946
EG10320	ac	EG11947
EG10320	ac	EG11948
EG10320	ac	EG11949
EG10320	ac	EG11950
EG10320	ac	EG12252
EG10320	ac	EG13899
EG10325	ac	EG10012
EG10325	du	EG10024
EG10325	du	EG10025
EG10325	ac	EG10031
EG10325	du	EG10061
EG10325	ac	EG10153
EG10325	ac	EG10154
EG10325	du	EG10173
EG10325	du	EG10174
EG10325	re	EG10356
EG10325	ac	EG10357
EG10325	ac	EG10399
EG10325	ac	EG10401
EG10325	re	EG10427
EG10325	re	EG10456
EG10325	ac	EG10483
EG10325	du	EG10543
EG10325	re	EG10643
EG10325	re	EG10646
EG10325	re	EG10953
EG10325	ac	EG10989
EG10325	du	EG11088
EG10325	re	EG11150
EG10325	ac	EG11225
EG10325	du	EG11227
EG10325	du	EG11228
EG10325	du	EG11229
EG10325	re	EG11282
EG10325	re	EG11325
EG10325	ac	EG11405
EG10325	ac	EG11417
EG10325	ac	EG11519
EG10325	ac	EG11595
EG10325	ac	EG11596
EG10325	ac	EG11597
EG10325	ac	EG11598
EG10325	ac	EG11666
EG10325	ac	EG11781
EG10325	du	EG11784
EG10325	ac	EG11945
EG10325	ac	EG11946
EG10325	ac	EG11947
EG10325	ac	EG11948
EG10325	ac	EG11949
EG10325	ac	EG11950
EG10325	re	EG12031
EG10325	ac	EG12052
EG10325	ac	EG12053
EG10325	ac	EG12054
EG10325	ac	EG12055
EG10325	ac	EG12057
EG10325	ac	EG12058
EG10325	ac	EG12059
EG10325	ac	EG12060
EG10325	ac	EG12061
EG10325	ac	EG12062
EG10325	ac	EG12064
EG10325	ac	EG12067
EG10325	ac	EG12068
EG10325	ac	EG12075
EG10325	ac	EG12076
EG10325	ac	EG12077
EG10325	ac	EG12078
EG10325	ac	EG12079
EG10325	ac	EG12143
EG10325	ac	EG12169
EG10325	ac	EG12523
EG10325	re	EG12672
EG10325	ac	EG13243
EG10325	ac	EG13545
EG10325	re	EG14211
EG10325	re	EG14212
EG10325	re	EG14213
EG10325	re	EG14214
EG10325	re	EG14215
EG10325	re	EG14216
EG10325	re	EG14217
EG10325	re	EG14218
EG10338	re	EG10188
EG10338	re	EG10256
EG10338	re	EG10257
EG10338	re	EG10368
EG10338	re	EG10615
EG10338	re	EG10616
EG10338	re	EG10653
EG10338	re	EG10654
EG10338	re	EG10655
EG10338	ac	EG10688
EG10338	re	EG10699
EG10338	re	EG10703
EG10338	re	EG11965
EG10359	re	EG10264
EG10359	re	EG10271
EG10359	re	EG10272
EG10359	du	EG10286
EG10359	du	EG10287
EG10359	du	EG10288
EG10359	du	EG10289
EG10359	du	EG10290
EG10359	re	EG10297
EG10359	re	EG10299
EG10359	re	EG10306
EG10359	ac	EG11104
EG10359	re	EG11105
EG10359	re	EG12144
EG10359	re	EG12201
EG10359	re	EG12381
EG10359	re	EG12944
EG10359	re	EG13286
EG10359	re	EG13287
EG10359	re	EG13317
EG10359	un	EG14157
EG10359	re	EG20257
EG10359	re	EG31133
EG10385	ac	EG10007
EG10385	ac	EG10072
EG10385	du	EG10386
EG10385	du	EG10388
EG10385	du	EG10389
EG10385	ac	EG10452
EG10385	ac	EG11629
EG10385	ac	EG11630
EG10385	ac	EG11631
EG10385	ac	EG11632
EG10385	ac	EG11821
EG10385	ac	EG12124
EG10385	ac	EG12125
EG10385	ac	EG12191
EG10385	ac	EG12718
EG10385	ac	EG12834
EG10385	ac	EG12835
EG10385	ac	EG12836
EG10385	ac	EG12837
EG10385	ac	EG13786
EG10385	ac	EG13787
EG10385	ac	EG13788
EG10385	ac	EG13789
EG10385	ac	EG13790
EG10385	ac	EG13791
EG10385	ac	EG13853
EG10385	ac	EG13995
EG10385	ac	EG13996
EG10385	ac	EG13997
EG10385	ac	EG13998
EG10385	ac	EG13999
EG10385	ac	EG14264
EG10387	ac	EG11821
EG10387	ac	EG12191
EG10438	ac	EG31133
EG10440	re	EG10188
EG10440	re	EG10232
EG10440	re	EG10233
EG10440	re	EG10234
EG10440	ac	EG10248
EG10440	ac	EG10308
EG10440	ac	EG10310
EG10440	ac	EG10311
EG10440	ac	EG10313
EG10440	ac	EG10314
EG10440	ac	EG10315
EG10440	du	EG10317
EG10440	ac	EG10319
EG10440	ac	EG10320
EG10440	ac	EG10369
EG10440	ac	EG10402
EG10440	ac	EG10423
EG10440	ac	EG10427
EG10440	ac	EG10483
EG10440	du	EG10493
EG10440	du	EG10496
EG10440	du	EG10497
EG10440	du	EG10498
EG10440	du	EG10501
EG10440	re	EG10617
EG10440	re	EG10649
EG10440	re	EG10653
EG10440	re	EG10654
EG10440	re	EG10655
EG10440	re	EG10659
EG10440	ac	EG10734
EG10440	ac	EG10735
EG10440	ac	EG10782
EG10440	ac	EG10783
EG10440	ac	EG10784
EG10440	du	EG10954
EG10440	re	EG10979
EG10440	re	EG10980
EG10440	re	EG10981
EG10440	re	EG10982
EG10440	ac	EG10989
EG10440	re	EG11041
EG10440	du	EG11270
EG10440	du	EG11311
EG10440	re	EG11391
EG10440	du	EG11448
EG10440	ac	EG11501
EG10440	re	EG11781
EG10440	du	EG11823
EG10440	du	EG11942
EG10440	du	EG11943
EG10440	re	EG11945
EG10440	re	EG11946
EG10440	re	EG11947
EG10440	re	EG11948
EG10440	re	EG11949
EG10440	re	EG11950
EG10440	ac	EG11974
EG10440	ac	EG12031
EG10440	du	EG12189
EG10440	ac	EG12278
EG10440	ac	EG12279
EG10440	ac	EG12280
EG10440	ac	EG12281
EG10440	ac	EG12282
EG10440	ac	EG12283
EG10440	ac	EG12284
EG10440	ac	EG12285
EG10440	ac	EG12286
EG10440	ac	EG12287
EG10440	ac	EG12388
EG10440	ac	EG12625
EG10440	ac	EG12626
EG10440	ac	EG12627
EG10440	ac	EG12628
EG10440	ac	EG12718
EG10440	ac	EG12938
EG10440	ac	EG12939
EG10440	ac	EG12995
EG10440	ac	EG13735
EG10440	ac	EG13736
EG10440	ac	EG13737
EG10440	ac	EG13738
EG10440	ac	EG13739
EG10440	ac	EG13740
EG10440	ac	EG13741
EG10440	ac	EG13742
EG10440	ac	EG13743
EG10440	ac	EG13744
EG10440	ac	EG13745
EG10440	ac	EG13881
EG10440	ac	EG13882
EG10440	ac	EG13883
EG10440	ac	EG13884
EG10440	ac	EG14299
EG10440	re	EG20098
EG10440	re	EG30063
EG10441	ac	EG10022
EG10441	ac	EG10023
EG10441	ac	EG10026
EG10441	re	EG10044
EG10441	du	EG10134
EG10441	du	EG10135
EG10441	re	EG10188
EG10441	re	EG10232
EG10441	re	EG10233
EG10441	re	EG10234
EG10441	ac	EG10248
EG10441	re	EG10269
EG10441	ac	EG10308
EG10441	ac	EG10310
EG10441	ac	EG10311
EG10441	ac	EG10313
EG10441	ac	EG10314
EG10441	ac	EG10315
EG10441	du	EG10317
EG10441	ac	EG10319
EG10441	ac	EG10320
EG10441	ac	EG10369
EG10441	ac	EG10386
EG10441	ac	EG10388
EG10441	ac	EG10389
EG10441	ac	EG10402
EG10441	ac	EG10423
EG10441	ac	EG10427
EG10441	re	EG10440
EG10441	re	EG10441
EG10441	ac	EG10474
EG10441	ac	EG10475
EG10441	ac	EG10476
EG10441	ac	EG10477
EG10441	ac	EG10478
EG10441	ac	EG10479
EG10441	ac	EG10480
EG10441	ac	EG10481
EG10441	ac	EG10483
EG10441	ac	EG10484
EG10441	ac	EG10485
EG10441	ac	EG10486
EG10441	ac	EG10487
EG10441	du	EG10493
EG10441	du	EG10496
EG10441	du	EG10497
EG10441	du	EG10498
EG10441	du	EG10501
EG10441	re	EG10617
EG10441	ac	EG10638
EG10441	ac	EG10639
EG10441	ac	EG10640
EG10441	ac	EG10641
EG10441	ac	EG10642
EG10441	re	EG10649
EG10441	re	EG10653
EG10441	re	EG10654
EG10441	re	EG10655
EG10441	re	EG10659
EG10441	re	EG10670
EG10441	du	EG10671
EG10441	re	EG10672
EG10441	ac	EG10701
EG10441	ac	EG10734
EG10441	ac	EG10735
EG10441	ac	EG10776
EG10441	ac	EG10777
EG10441	ac	EG10778
EG10441	ac	EG10779
EG10441	ac	EG10780
EG10441	ac	EG10782
EG10441	ac	EG10783
EG10441	ac	EG10784
EG10441	re	EG10953
EG10441	du	EG10954
EG10441	re	EG10979
EG10441	re	EG10980
EG10441	re	EG10981
EG10441	re	EG10982
EG10441	ac	EG10989
EG10441	ac	EG10990
EG10441	ac	EG10991
EG10441	re	EG11041
EG10441	ac	EG11172
EG10441	ac	EG11258
EG10441	du	EG11270
EG10441	du	EG11311
EG10441	re	EG11391
EG10441	ac	EG11415
EG10441	du	EG11448
EG10441	ac	EG11501
EG10441	re	EG11557
EG10441	re	EG11558
EG10441	re	EG11559
EG10441	re	EG11560
EG10441	re	EG11561
EG10441	re	EG11773
EG10441	re	EG11774
EG10441	re	EG11781
EG10441	du	EG11823
[truncated: 724 more rows]
