# Supplementary material for: SynTReN: a generator of synthetic gene expression data for design and analysis of structure learning algorithms
Source: BMC Bioinformatics. 2006 Jan 26;7:43. doi: 10.1186/1471-2105-7-43 (PMC1373604; doi:10.1186/1471-2105-7-43)
Supplement: Additional File 3 — Software implementation of network generator (Java). [file 1471-2105-7-43-S3.zip › SyNTReN/lib/COLT-LICENSE-AGREEMENT.TXT]

License Agreements and Copyrights for Colt Distribution Version 1.0.3

These are the copyright and licence statements for the Colt Distribution, Version 1.0.3. Do not use this software if you do not accept the terms of the licenses described below. In alphabetic order:

packages cern.colt* , cern.jet*, cern.clhep

    Written by Wolfgang Hoschek. Check the Colt home page for more info.
    Copyright © 1999 CERN - European Organization for Nuclear Research.
    Permission to use, copy, modify, distribute and sell this software and its documentation for any purpose is hereby granted without fee, provided that the above copyright notice appear in all copies and that both that copyright notice and this permission notice appear in supporting documentation. CERN makes no representations about the suitability of this software for any purpose. It is provided "as is" without expressed or implied warranty.

package corejava

    Written by Cay S. Horstmann & Gary Cornell.
    Copyright © 1997 Sun Microsystems Inc. All Rights Reserved.
    Cay S. Horstmann & Gary Cornell, Core Java Published By Sun Microsystems Press/Prentice-Hall Copyright (C) 1997 Sun Microsystems Inc. All Rights Reserved. Permission to use, copy, modify, and distribute this software and its documentation for NON-COMMERCIAL purposes and without fee is hereby granted provided that this copyright notice appears in all copies. THE AUTHORS AND PUBLISHER MAKE NO REPRESENTATIONS OR WARRANTIES ABOUT THE SUITABILITY OF THE SOFTWARE, EITHER EXPRESS OR IMPLIED, INCLUDING BUT NOT LIMITED TO THE IMPLIED WARRANTIES OF MERCHANTABILITY, FITNESS FOR A PARTICULAR PURPOSE, OR NON-INFRINGEMENT. THE AUTHORS AND PUBLISHER SHALL NOT BE LIABLE FOR ANY DAMAGES SUFFERED BY LICENSEE AS A RESULT OF USING, MODIFYING OR DISTRIBUTING THIS SOFTWARE OR ITS DERIVATIVES.

package com.imsl.math

    Written by Visual Numerics, Inc. Check the Visual Numerics home page for more info.
    Copyright (c) 1997 - 1998 by Visual Numerics, Inc. All rights reserved.
    Permission to use, copy, modify, and distribute this software is freely granted by Visual Numerics, Inc., provided that the copyright notice above and the following warranty disclaimer are preserved in human readable form. Because this software is licenses free of charge, it is provided "AS IS", with NO WARRANTY. TO THE EXTENT PERMITTED BY LAW, VNI DISCLAIMS ALL WARRANTIES, EXPRESS OR IMPLIED, INCLUDING BUT NOT LIMITED TO ITS PERFORMANCE, MERCHANTABILITY AND FITNESS FOR A PARTICULAR PURPOSE. VNI WILL NOT BE LIABLE FOR ANY DAMAGES WHATSOEVER ARISING OUT OF THE USE OF OR INABILITY TO USE THIS SOFTWARE, INCLUDING BUT NOT LIMITED TO DIRECT, INDIRECT, SPECIAL, CONSEQUENTIAL, PUNITIVE, AND EXEMPLARY DAMAGES, EVEN IF ADVISED OF THE POSSIBILITY OF SUCH DAMAGES.

 

package edu.cornell.lassp.houle.RngPack

    Written by Paul Houle. Check the RngPack home page for more info.
    Copyright © 1997, 1998 honeylocust media systems.
    This package is released free under the GNU public license.

package edu.oswego.cs.dl.util.concurrent

    Written by Doug Lea. Check the util.concurrent home page for more info.
    Originally written by Doug Lea and released into the public domain. He says about this package: All classes are released to the public domain and may be used for any purpose whatsoever without permission or acknowledgment.

 

packages hep.aida.*

    Written by Pavel Binko, Dino Ferrero Merlino, Wolfgang Hoschek, Tony Johnson, Andreas Pfeiffer, and others. Check the FreeHEP home page for more info.
    Permission to use and/or redistribute this work is granted under the terms of the LGPL License, with the exception that any usage related to military applications is expressly forbidden. The software and documentation made available under the terms of this license are provided with no warranty.

packages jal*

    Written by Matthew Austern and Alexander Stepanov. Check the JAL home page for more info.
    Copyright © 1996 Silicon Graphics, Inc.
    Permission to use, copy, modify, distribute and sell this software and its documentation for any purpose is hereby granted without fee, provided that the above copyright notice appear in all copies and that both that copyright notice and this permission notice appear in supporting documentation. Silicon Graphics makes no representations about the suitability of this software for any purpose. It is provided "as is" without expressed or implied warranty.

package ViolinStrings

    Written by Michael Schmeling. Check the ViolinStrings home page for more info.
    (C) 1998 Michael Schmeling.
    This software is provided 'as-is', without any express or implied warranty. In no event will the author be held liable for any damages arising from the use of this software.
    Permission is granted to anyone to use this software for any purpose, including commercial applications, and to alter it and redistribute it freely, subject to the following restrictions:

       1. The origin of this software must not be misrepresented; you must not claim that you wrote the original software. If you use this software in a product, an acknowledgment in the product documentation would be appreciated but is not required.
       2. Altered source versions must be plainly marked as such, and must not be misrepresented as being the original software.
       3. Altered version of the source code or the class files must be stored with a different Java package name, so that users can clearly distinguish those altered versions from the original software and can use them safely together with the original software.
       4. This notice may not be removed or altered from any source distribution.
