# Supplementary material for: SynTReN: a generator of synthetic gene expression data for design and analysis of structure learning algorithms
Source: BMC Bioinformatics. 2006 Jan 26;7:43. doi: 10.1186/1471-2105-7-43 (PMC1373604; doi:10.1186/1471-2105-7-43)
Supplement: Additional File 3 — Software implementation of network generator (Java). [file 1471-2105-7-43-S3.zip › SyNTReN/LICENSE-AGREEMENT.TXT]

The users of this software agree to the license agreements of all libraries that are used, as specified in
lib/COLT-LICENSE-AGREEMENT.TXT
lib/XERCES-LICENSE-AGREEMENT.TXT
lib/XOM-LICENSE-AGREEMENT.TXT

The users of this software agree to refer to the following publication:
"SynTReN: a generator of synthetic gene expression data for design and analysis of structure learning algorithms"
Tim Van den Bulcke, Koenraad Van Leemput, Bart Naudts, Piet van Remortel, Hongwu
Ma, Alain Verschoren, Bart De Moor and Kathleen Marchal
published in BMC Bioinformatics, 2006
